# Supplementary material for: Selective Detection of Legionella pneumophila Serogroup 1 and 5 with a Digital Photocorrosion Biosensor Using Antimicrobial Peptide-Antibody Sandwich Strategy
Source: Biosensors (Basel). 2022 Feb 9;12(2):105. doi: 10.3390/bios12020105 (PMC8869675; doi:10.3390/bios12020105)
Supplement: Supplementary file 1 [file biosensors-12-00105-s001.zip]

Archive with 1 entries (1 files):
- biosensors-1519013-supplementary.pdf
